# Supplementary material for: Exploring the Therapeutic Mechanism of Desmodium styracifolium on Oxalate Crystal-Induced Kidney Injuries Using Comprehensive Approaches Based on Proteomics and Network Pharmacology
Source: Front Pharmacol. 2018 Jun 13;9:620. doi: 10.3389/fphar.2018.00620 (PMC6008405; doi:10.3389/fphar.2018.00620)
Supplement: Supplementary file 2 [file Table_2.XLS]

## Sheet: Sheet2
Table S2. The details of the top 10 inverse docking targets
Ligand	PDB	Uniprot	Gene	Fit score	Num Hydrophobic	Num HB Acceptor	Num HB Donor	Num Positive	Num Negative	Num Aromatic	Name
2’-Hydroxygenistein	2i0g	Q92731	ESR2	3.968	2	1	1	0	0	0	Estrogen receptor beta
	2i0j	P03372	ESR1	2.97	2	1	0	0	0	0	Estrogen receptor
	1wbw	Q16539	MAPK14	2.966	2	0	1	0	0	0	Mitogen-activated protein kinase 14
	2osf	P00918	CA2	2.961	1	0	2	0	0	0	Carbonic anhydrase 2
	1yxx	P11309	PIM1	2.96	2	1	0	0	0	0	Proto-oncogene serine/threonine-protein kinase Pim-1
	1q8m	Q9NP99	TREM1	2.889	1	2	0	0	0	0	Triggering receptor expressed on myeloid cells 1
	1xlu	P06276	BCHE	2.877	1	2	0	0	0	0	Cholinesterase
	3cjf	P35968	KDR	2.854	2	0	1	0	0	0	Vascular endothelial growth factor receptor 2
	3cgf	P53779	MAPK10	2.854	2	0	1	0	0	0	Mitogen-activated protein kinase 10
	1d7i	P62942	FKBP1A	2.851	1	2	0	0	0	0	Peptidyl-prolyl cis-trans isomerase FKBP1A
Apigenin	2hck	P08631	HCK	2.963	1	0	2	0	0	0	Tyrosine-protein kinase HCK
	2osf	P00918	CA2	2.961	1	0	2	0	0	0	Carbonic anhydrase 2
	2i0j	P03372	ESR1	2.952	2	1	0	0	0	0	Estrogen receptor
	1czm	P00915	CA1	2.896	1	1	1	0	0	0	Carbonic anhydrase 1
	2vth	P24941	CDK2	2.88	1	1	1	0	0	0	Cell division protein kinase 2
	1p0i	P06276	BCHE	2.879	1	2	0	0	0	0	Cholinesterase
	1no9	P00734	F2	2.858	2	1	0	0	0	0	Prothrombin
	1yxx	P11309	PIM1	2.835	2	1	0	0	0	0	Proto-oncogene serine/threonine-protein kinase Pim-1
	3eqm	P11511	CYP19A1	2.765	2	1	0	0	0	0	Cytochrome P450 19A1
	1zuc	P06401	PGR	2.762	1	1	1	0	0	0	Progesterone receptor
Aromadendrin	2osf	P00918	CA2	2.962	1	0	2	0	0	0	Carbonic anhydrase 2
	2hck	P08631	HCK	2.955	1	0	2	0	0	0	Tyrosine-protein kinase HCK
	2i0j	P03372	ESR1	2.949	2	1	0	0	0	0	Estrogen receptor
	1czm	P00915	CA1	2.897	1	1	1	0	0	0	Carbonic anhydrase 1
	2vth	P24941	CDK2	2.87	1	1	1	0	0	0	Cell division protein kinase 2
	1no9	P00734	F2	2.863	2	1	0	0	0	0	Prothrombin
	1w8m	P62937	PPIA	2.851	1	2	0	0	0	0	Peptidyl-prolyl cis-trans isomerase A
	1xlu	P06276	BCHE	2.839	1	2	0	0	0	0	Cholinesterase
	1yb1	Q8NBQ5	HSD17B11	2.816	2	0	1	0	0	0	Estradiol 17-beta-dehydrogenase 11
	1zuc	P06401	PGR	2.796	1	1	1	0	0	0	Progesterone receptor
Chrysoeriol	2osf	P00918	CA2	2.961	1	0	2	0	0	0	Carbonic anhydrase 2
	3eqm	P11511	CYP19A1	2.954	2	1	0	0	0	0	Cytochrome P450 19A1
	2pir	P10275	AR	2.94	2	1	0	0	0	0	Androgen receptor
	2hck	P08631	HCK	2.939	1	0	2	0	0	0	Tyrosine-protein kinase HCK
	1no9	P00734	F2	2.918	2	1	0	0	0	0	Prothrombin
	1czm	P00915	CA1	2.896	1	1	1	0	0	0	Carbonic anhydrase 1
	1qku	P03372	ESR1	2.889	2	0	1	0	0	0	Estrogen receptor
	1p0i	P06276	BCHE	2.884	1	2	0	0	0	0	Cholinesterase
	2vth	P24941	CDK2	2.88	1	1	1	0	0	0	Cell division protein kinase 2
	1v3q	P00491	PNP	2.826	1	2	0	0	0	0	Purine nucleoside phosphorylase
Formononetin	1yxx	P11309	PIM1	2.976	2	1	0	0	0	0	Proto-oncogene serine/threonine-protein kinase Pim-1
	1x7r	P03372	ESR1	2.97	1	2	0	0	0	0	Estrogen receptor
	2i0g	Q92731	ESR2	3.936	2	1	1	0	0	0	Estrogen receptor beta
	1ya8	P23141	CES1	2.74	2	1	0	0	0	0	Liver carboxylesterase 1
	1e7e	P02768	ALB	2.46	3	0	0	0	0	0	Serum albumin
	1p49	P08842	STS	2.368	3	0	0	0	0	0	Steryl-sulfatase
	1l6l	P02652	APOA2	2.366	3	0	0	0	0	0	Apolipoprotein A-II
	1k59	P03950	ANG	2.967	0	4	0	0	0	0	Angiogenin
	830c	P45452	MMP13	2.954	3	1	0	0	0	0	Collagenase 3
	1rtk	P00751	CFB	2.932	1	1	2	0	0	0	Complement factor B
Genistein	2i0j	P03372	ESR1	2.984	2	1	0	0	0	0	Estrogen receptor
	1yxx	P11309	PIM1	2.976	2	1	0	0	0	0	Proto-oncogene serine/threonine-protein kinase Pim-1
	1qkm	Q92731	ESR2	2.959	1	2	0	0	0	0	Estrogen receptor beta
	1q33	Q9BW91	NUDT9	2.958	0	0	3	0	0	0	ADP-ribose pyrophosphatase, mitochondrial
	2hck	P08631	HCK	2.928	1	0	2	0	0	0	Tyrosine-protein kinase HCK
	1q8m	Q9NP99	TREM1	2.926	1	2	0	0	0	0	Triggering receptor expressed on myeloid cells 1
	3eko	P07900	HSP90AA1	2.917	1	1	1	0	0	0	Heat shock protein HSP 90-alpha
	2b3k	P53582	METAP1	2.913	0	2	1	0	0	0	Methionine aminopeptidase 1
	1m9z	P37173	TGFBR2	2.911	0	1	2	0	0	0	TGF-beta receptor type-2
	1xlu	P06276	BCHE	2.906	1	2	0	0	0	0	Cholinesterase
Homoferreirin	2osf	P00918	CA2	2.961	1	0	2	0	0	0	Carbonic anhydrase 2
	2i0j	P03372	ESR1	2.947	2	1	0	0	0	0	Estrogen receptor
	1yxx	P11309	PIM1	2.941	2	1	0	0	0	0	Proto-oncogene serine/threonine-protein kinase Pim-1
	2jj3	Q92731	ESR2	2.93	1	2	0	0	0	0	Estrogen receptor beta
	1czm	P00915	CA1	2.905	1	1	1	0	0	0	Carbonic anhydrase 1
	1q8m	Q9NP99	TREM1	2.903	1	2	0	0	0	0	Triggering receptor expressed on myeloid cells 1
	1p0i	P06276	BCHE	2.893	1	2	0	0	0	0	Cholinesterase
	1w7h	Q16539	MAPK14	2.89	2	0	1	0	0	0	Mitogen-activated protein kinase 14
	1ya8	P23141	CES1	2.87	2	1	0	0	0	0	Liver carboxylesterase 1
	3cjf	P35968	KDR	2.862	2	0	1	0	0	0	Vascular endothelial growth factor receptor 2
Isoschaftoside	1q8m	Q9NP99	TREM1	2.966	1	2	0	0	0	0	Triggering receptor expressed on myeloid cells 1
	2hck	P08631	HCK	2.962	1	0	2	0	0	0	Tyrosine-protein kinase HCK
	1q33	Q9BW91	NUDT9	2.96	0	0	3	0	0	0	ADP-ribose pyrophosphatase, mitochondrial
	1z68	Q12884	FAP	2.958	0	2	1	0	0	0	Seprase
	1jd0	O43570	CA12	2.947	0	2	1	0	0	0	Carbonic anhydrase 12
	1lbk	P09211	GSTP1	2.933	1	2	0	0	0	0	Glutathione S-transferase P
	2brg	O14757	CHEK1	2.925	2	1	0	0	0	0	Serine/threonine-protein kinase Chk1
	2b3k	P53582	METAP1	2.914	0	2	1	0	0	0	Methionine aminopeptidase 1
	2itx	P00533	EGFR	2.913	0	2	1	0	0	0	Epidermal growth factor receptor
	1cb0	Q13126	MTAP	2.909	0	1	2	0	0	0	S-methyl-5-thioadenosine phosphorylase
Isovitexin	1klt	P23946	CMA1	2.983	1	2	0	0	0	0	Chymase
	2roy	P02766	TTR	2.972	2	1	0	0	0	0	Transthyretin
	2hck	P08631	HCK	2.962	1	0	2	0	0	0	Tyrosine-protein kinase HCK
	1q33	Q9BW91	NUDT9	2.96	0	0	3	0	0	0	ADP-ribose pyrophosphatase, mitochondrial
	1q8m	Q9NP99	TREM1	2.949	1	2	0	0	0	0	Triggering receptor expressed on myeloid cells 1
	1ogs	P04062	GBA	2.938	0	3	0	0	0	0	Glucosylceramidase
	1lbk	P09211	GSTP1	2.908	1	2	0	0	0	0	Glutathione S-transferase P
	2ohs	P56817	BACE1	2.902	1	0	2	0	0	0	Beta-secretase 1
	1czm	P00915	CA1	2.899	1	1	1	0	0	0	Carbonic anhydrase 1
	1xn0	Q07343	PDE4B	2.894	0	2	1	0	0	0	cAMP-specific 3,5-cyclic phosphodiesterase 4B
Luteolin	3eqm	P11511	CYP19A1	2.976	2	1	0	0	0	0	Cytochrome P450 19A1
	2osf	P00918	CA2	2.961	1	0	2	0	0	0	Carbonic anhydrase 2
	2pio	P10275	AR	2.953	2	0	1	0	0	0	Androgen receptor
	1no9	P00734	F2	2.937	2	1	0	0	0	0	Prothrombin
	2hck	P08631	HCK	2.925	1	0	2	0	0	0	Tyrosine-protein kinase HCK
	1czm	P00915	CA1	2.896	1	1	1	0	0	0	Carbonic anhydrase 1
	2i0j	P03372	ESR1	2.889	2	1	0	0	0	0	Estrogen receptor
	2vth	P24941	CDK2	2.88	1	1	1	0	0	0	Cell division protein kinase 2
	1p0i	P06276	BCHE	2.876	1	2	0	0	0	0	Cholinesterase
	1zuc	P06401	PGR	2.864	1	1	1	0	0	0	Progesterone receptor
Schaftoside	1q8m	Q9NP99	TREM1	2.976	1	2	0	0	0	0	Triggering receptor expressed on myeloid cells 1
	2roy	P02766	TTR	2.972	2	1	0	0	0	0	Transthyretin
	2hck	P08631	HCK	2.962	1	0	2	0	0	0	Tyrosine-protein kinase HCK
	1q33	Q9BW91	NUDT9	2.96	0	0	3	0	0	0	ADP-ribose pyrophosphatase, mitochondrial
	1jd0	O43570	CA12	2.95	0	2	1	0	0	0	Carbonic anhydrase 12
	1z68	Q12884	FAP	2.934	0	2	1	0	0	0	Seprase
	1md3	P09211	GSTP1	2.933	1	2	0	0	0	0	Glutathione S-transferase P
	1y7v	P04062	GBA	2.92	0	1	2	0	0	0	Glucosylceramidase
	1cb0	Q13126	MTAP	2.911	0	1	2	0	0	0	S-methyl-5-thioadenosine phosphorylase
	2b3k	P53582	METAP1	2.911	0	2	1	0	0	0	Methionine aminopeptidase 1
Vanillic acid	1cnx	P00918	CA2	2.769	1	1	1	0	0	0	Carbonic anhydrase 2
	1p0i	P06276	BCHE	2.688	1	2	0	0	0	0	Cholinesterase
	1vec	P26196	DDX6	2.672	0	3	0	0	0	0	Probable ATP-dependent RNA helicase DDX6
	1yxu	P11309	PIM1	3.533	0	4	0	0	0	0	Proto-oncogene serine/threonine-protein kinase Pim-1
	2vta	P24941	CDK2	2.525	1	1	1	0	0	0	Cell division protein kinase 2
	1xn0	Q07343	PDE4B	2.465	0	2	1	0	0	0	cAMP-specific 3,5-cyclic phosphodiesterase 4B
	1ogs	P04062	GBA	2.377	0	3	0	0	0	0	Glucosylceramidase
	1czm	P00915	CA1	2.278	1	1	1	0	0	0	Carbonic anhydrase 1
	1smd	P04745	AMY1	2.232	0	2	1	0	0	0	Alpha-amylase 1
	1rtk	P00751	CFB	2.969	1	1	2	0	0	0	Complement factor B
Vicenin-2	1y7v	P04062	GBA	2.973	0	1	2	0	0	0	Glucosylceramidase
	1klt	P23946	CMA1	2.97	1	2	0	0	0	0	Chymase
	2hck	P08631	HCK	2.962	1	0	2	0	0	0	Tyrosine-protein kinase HCK
	2roy	P02766	TTR	2.96	2	1	0	0	0	0	Transthyretin
	1q33	Q9BW91	NUDT9	2.959	0	0	3	0	0	0	ADP-ribose pyrophosphatase, mitochondrial
	1v3q	P00491	PNP	2.956	1	2	0	0	0	0	Purine nucleoside phosphorylase
	1jd0	O43570	CA12	2.953	0	2	1	0	0	0	Carbonic anhydrase 12
	1z68	Q12884	FAP	2.941	0	2	1	0	0	0	Seprase
	1pmv	P53779	MAPK10	2.941	2	1	0	0	0	0	Mitogen-activated protein kinase 10
	2cgw	O14757	CHEK1	2.917	1	1	1	0	0	0	Serine/threonine-protein kinase Chk1
Vicenin-3	1klt	P23946	CMA1	2.981	1	2	0	0	0	0	Chymase
	2roy	P02766	TTR	2.978	2	1	0	0	0	0	Transthyretin
	2hck	P08631	HCK	2.962	1	0	2	0	0	0	Tyrosine-protein kinase HCK
	1q33	Q9BW91	NUDT9	2.96	0	0	3	0	0	0	ADP-ribose pyrophosphatase, mitochondrial
	1jd0	O43570	CA12	2.956	0	2	1	0	0	0	Carbonic anhydrase 12
	1z68	Q12884	FAP	2.942	0	2	1	0	0	0	Seprase
	1lbk	P09211	GSTP1	2.926	1	2	0	0	0	0	Glutathione S-transferase P
	1q8m	Q9NP99	TREM1	2.926	1	2	0	0	0	0	Triggering receptor expressed on myeloid cells 1
	2brg	O14757	CHEK1	2.922	2	1	0	0	0	0	Serine/threonine-protein kinase Chk1
	1v3q	P00491	PNP	2.916	1	2	0	0	0	0	Purine nucleoside phosphorylase
β-sitosterol	1j96	P52895	AKR1C2	2.996	3	0	0	0	0	0	Aldo-keto reductase family 1 member C2
	1oj9	P27338	MAOB	2.996	3	0	0	0	0	0	Amine oxidase [flavin-containing] B
	3bgp	P11309	PIM1	2.977	3	0	0	0	0	0	Proto-oncogene serine/threonine-protein kinase Pim-1
	1reu	P12643	BMP2	2.976	3	0	0	0	0	0	Bone morphogenetic protein 2
	1p49	P08842	STS	2.961	3	0	0	0	0	0	Steryl-sulfatase
	2jbp	P49137	MAPKAPK2	2.96	3	0	0	0	0	0	MAP kinase-activated protein kinase 2
	1l6l	P02652	APOA2	2.955	3	0	0	0	0	0	Apolipoprotein A-II
	1shj	P55210	CASP7	2.953	3	0	0	0	0	0	Caspase-7	NONE
	2pin	P10828	THRB	2.927	3	0	0	0	0	0	Thyroid hormone receptor beta
	1ze8	P00918	CA2	2.916	2	1	0	0	0	0	Carbonic anhydrase 2
